# Supplementary material for: Metabolic profiling defines glioblastoma subtypes with distinct prognoses and therapeutic vulnerabilities
Source: Neuro Oncol. 2026 Jan 2;28(4):880–94. doi: 10.1093/neuonc/noaf294 (PMC13128474; doi:10.1093/neuonc/noaf294)
Supplement: noaf294_Supplementary_Data [file noaf294_supplementary_data.zip]

Archive with 2 entries (2 files):
- supplrmentary tables.xlsx
- Supplementary figures and methods_clean.docx
