# Supplementary material for: Metabolic profiling defines glioblastoma subtypes with distinct prognoses and therapeutic vulnerabilities
Source: Neuro Oncol. 2026 Jan 2;28(4):880–94. doi: 10.1093/neuonc/noaf294 (PMC13128474; doi:10.1093/neuonc/noaf294)
Supplement: noaf294_Supplementary_Data [file noaf294_supplementary_data.zip › supplrmentary tables.xlsx]

## Sheet: Supplementary table.1
Table S1. Clinical characteristics of patients in this study.
Variable	TCGA cohort	CGGA cohort 1	CGGA cohort 2	CGGA cohort 3	CPTAC cohort
	n = 139	n = 164	n = 99	n = 98	n = 92
Age
≤ 52 years	28	81	51	54	24
> 52 years	111	83	48	44	68
Gender
Female	50	68	35	37	41
Male	89	96	64	61	51
MGMT promoter
Methylated	43	unavailable	34	unavailable	unavailable
Unmethylated	67	unavailable	62	unavailable	unavailable
NA	29	unavailable	3	unavailable	unavailable
TERT promoter
Mutant	25	unavailable	32	unavailable	unavailable
WT	0	unavailable	44	unavailable	unavailable
NA	114	unavailable	23	unavailable	unavailable
Wang et al subtype
CL	47	71	30	28	24
MES	78	75	59	50	39
PN	13	18	9	20	29
NA	1	0	1	0	0
Metabolic subtype
M1	60	50	14	24	24
M2	41	53	32	38	19
M3	38	61	53	36	49
MES: mesenchymal; CL: classical; PN: proneural.

## Sheet: Supplementary table.2
Table S2. Clinical characteristics of patients with distinct metabolic subtypes in TCGA cohort.
Variable	M1	M2	M3	P value
	n = 60	n = 41	n = 38
Age				0.448
≤ 62 years	34	18	20
> 62 years	26	23	18
Gender				0.241
Female	17	18	15
Male	43	23	23
MGMT promoter				0.29
Methylated	16	17	10
Unmethylated	30	17	20
NA	14	7	8
TERT promoter
Mutant	15	6	4
WT	0	0	0
NA	45	35	34
Wang et al subtype				< 0.001
CL	22	21	4
MES	25	19	34
PN	13	0	0
NA	0	1	0
MES: mesenchymal; CL: classical; PN: proneural.

## Sheet: Supplementary table.3
Table S3. Univariate and multivariate Cox regression analysis of clinical pathologic features in TCGA cohort.
Characteristics	Univariate analysis			Multivariate analysis
	HR	95%CI	P value	HR	95%CI	P value
Age	1.028	1.006-1.05	0.012	1.033	1.01-1.033	0.004
Gender	1.075	0.705-1.638	0.737
MGMT promoter	0.715	0.435-1.178	0.188
Metabolic subtype			0.009			0.003
M1 vs M3	0.781	0.473-1.289	0.334	0.795	0.482-1.313	0.37
M2 vs M3	0.426	0.241-0.75	0.003	0.396	0.224-0.701	0.001
Gender: male, female; MGMT promoter: methylated, unmethylated; Metabolic subtype: M1, M2, M3.

## Sheet: Supplementary table.4
Table S4. IGP was estimated for each metabolic subtype in the validation cohorts.
Metabolic subtype	CGGA cohort 1	CGGA cohort 2	CGGA cohort 3	CPTAC cohort	PDC (Garofano et al)	PDC (in-house)
M1	0.91	0.37	0.68	0.87	0.67	0.75
M2	0.69	0.65	0.81	0.48	0.62	0.33
M3	0.91	0.91	0.84	0.81	0.72	0.7

## Sheet: Supplementary table.5
Table S5. Clinical characteristics of patients with distinct metabolic subtypes in CGGA cohort 1.
Variable	M1	M2	M3	P value
	n = 50	n = 53	n = 61
Age				0.629
≤ 53 years	29	27	30
> 53 years	21	26	31
Gender				0.231
Female	18	27	23
Male	32	26	38
Wang et al subtype				< 0.001
CL	26	33	12
MES	15	13	47
PN	9	7	2
MES: mesenchymal; CL: classical; PN: proneural.

## Sheet: Supplementary table.6
Table S6. Clinical characteristics of patients with distinct metabolic subtypes in CGGA cohort 2.
Variable	M1	M2	M3	P value
	n = 14	n = 32	n = 53
Age				0.257
≤ 52 years	8	18	26
> 52 years	6	14	27
Gender				0.808
Female	4	11	20
Male	10	21	33
MGMT promoter				0.814
Methylated	6	10	18
Unmethylated	8	20	34
NA	0	2	1
TERT promoter				0.138
Mutant	7	9	16
WT	4	17	23
NA	3	6	14
Wang et al subtype				< 0.001
CL	4	21	5
MES	5	8	46
PN	4	3	2
NA	1	0	0
MES: mesenchymal; CL: classical; PN: proneural.

## Sheet: Supplementary table.7
Table S7. Clinical characteristics of patients with distinct metabolic subtypes in CGGA cohort 3.
Variable	M1	M2	M3	P value
	n = 24	n = 38	n = 36
Age				0.253
≤ 52 years	10	24	20
> 52 years	14	14	16
Gender				0.777
Female	10	15	12
Male	14	23	24
Wang et al subtype				< 0.001
CL	6	18	4
MES	7	15	28
PN	11	5	4
MES: mesenchymal; CL: classical; PN: proneural.

## Sheet: Supplementary table.8
Table S8. Clinical characteristics of patients with distinct metabolic subtypes in CPTAC cohort.
Variable	M1	M2	M3	P value
	n = 24	19	n = 49
Age				0.835
≤ 59 years	11	10	26
> 59 years	13	9	23
Gender				0.034
Female	7	6	28
Male	17	13	21
Wang et al subtype				< 0.001
CL	7	13	4
MES	1	1	37
PN	16	5	8
MES: mesenchymal; CL: classical; PN: proneural.

## Sheet: Supplementary table.9
Table S9. Univariate and multivariate Cox regression analysis of clinical pathologic features in CGGA cohort 1.
Characteristics	Univariate analysis			Multivariate analysis
	HR	95%CI	P value	HR	95%CI	P value
Age	1.012	1.0-1.024	0.044	1.012	1.0-1.024	0.053
Gender	1.195	0.862-1.658	0.285
Metabolic subtype			0.009			0.01
M1 vs M3	0.905	0.611-1.34	0.619	0.93	0.628-1.379	0.719
M2 vs M3	0.542	0.361-0.814	0.003	0.553	0.368-0.829	0.004
Gender: male, female; Metabolic subtype: M1, M2, M3.

## Sheet: Supplementary table.10
Table S10. Univariate and multivariate Cox regression analysis of clinical pathologic features in CGGA cohort 2.
Characteristics	Univariate analysis
	HR	95%CI	P value
Age	0.993	0.97-1.018	0.595
Gender	0.832	0.506-1.367	0.467
MGMT promoter	1.484	0.892-2.467	0.128
TERT promoter	0.889	0.503-1.572	0.686
Metabolic subtype			0.053
M1 vs M3	0.83	0.436-1.582	0.572
M2 vs M3	0.485	0.271-0.87	0.015
Gender: male, female; MGMT promoter: methylated, unmethylated; Metabolic subtype: M1, M2, M3.

[truncated: 8 more sheets: Supplementary table.11, Supplementary table 12, Supplementary table.13, Supplementary table.14, Supplementary table.15, Supplementary table.16, Supplementary table.17, Supplementary table.18]
